# Supplementary material for: Spatial distribution characteristics and accessibility analysis in the Weibei Imperial Mausoleum Protection Zone under the hierarchical clustering algorithm
Source: PLoS One. 2025 May 8;20(5):e0321847. doi: 10.1371/journal.pone.0321847 (PMC12061419; doi:10.1371/journal.pone.0321847)
Supplement: S1 File — The relevant data and code in the manuscript can be found in the supporting information “Data&Code” file. (ZIP) [file pone.0321847.s001.zip]

Archive with 3 entries (3 files):
- Code description and configuration.docx
- Code.txt
- Data.xlsx
