# Supplementary material for: Spatial distribution characteristics and accessibility analysis in the Weibei Imperial Mausoleum Protection Zone under the hierarchical clustering algorithm
Source: PLoS One. 2025 May 8;20(5):e0321847. doi: 10.1371/journal.pone.0321847 (PMC12061419; doi:10.1371/journal.pone.0321847)
Supplement: S1 File — The relevant data and code in the manuscript can be found in the supporting information “Data&Code” file. (ZIP) [file pone.0321847.s001.zip › Code.txt]

import numpy as np
from sklearn.decomposition import FactorAnalysis
from scipy.spatial.distance import pdist, squareform
from scipy.cluster.hierarchy import linkage, fcluster

def factor_analysis(data, n_components):
    """
    Perform Factor Analysis to reduce dimensionality.
    
    Parameters:
    data : array-like, shape (n_samples, n_features)
        Input data.
    n_components : int
        Number of components to extract.
    
    Returns:
    transformed_data : array, shape (n_samples, n_components)
        Transformed data after factor analysis.
    """
    fa = FactorAnalysis(n_components=n_components)
    transformed_data = fa.fit_transform(data)
    return transformed_data

def cure_clustering(data, num_clusters, num_rep_points=1):
    """
    CURE clustering algorithm.
    
    Parameters:
    data : array-like, shape (n_samples, n_features)
        Input data.
    num_clusters : int
        The number of clusters.
    num_rep_points : int, optional
        The number of representative points for each cluster, default is 1.
    
    Returns:
    cluster_labels : array, shape (n_samples,)
        The cluster label for each sample.
    representative_points : array
        The representative points for each cluster.
    """
    # Compute the distance matrix
    distances = pdist(data, metric='euclidean')
    distance_matrix = squareform(distances)
    
    # Perform hierarchical clustering
    Z = linkage(distance_matrix, 'average')
    
    # Assign cluster labels
    cluster_labels = fcluster(Z, t=num_clusters, criterion='maxclust')
    
    # Select representative points for each cluster
    representative_points = []
    for i in range(1, num_clusters + 1):
        cluster_data = data[cluster_labels == i]
        if len(cluster_data) > 0:
            # Randomly select representative points
            rep_points = cluster_data[np.random.choice(cluster_data.shape[0], num_rep_points, replace=False)]
            representative_points.append(rep_points)
        else:
            representative_points.append([data[0]])  # Use the first point as representative if the cluster is empty
    
    # Flatten the list of representative points to a 2D array
    representative_points = np.vstack(representative_points)
    
    return cluster_labels, representative_points

def integrated_model(data, n_components, num_clusters):
    """
    Integrated model using Factor Analysis and CURE clustering.
    
    Parameters:
    data : array-like, shape (n_samples, n_features)
        Input data.
    n_components : int
        Number of components for Factor Analysis.
    num_clusters : int
        Number of clusters for CURE algorithm.
    
    Returns:
    cluster_labels : array, shape (n_samples,)
        The cluster label for each sample.
    representative_points : array
        The representative points for each cluster.
    """
    # Perform Factor Analysis
    reduced_data = factor_analysis(data, n_components)
    
    # Perform CURE Clustering on the reduced data
    cluster_labels, representative_points = cure_clustering(reduced_data, num_clusters)
    
    return cluster_labels, representative_points

# Example usage
data = np.random.rand(100, 10)  # Example dataset with 100 samples and 10 features
n_components = 3  # Number of components for Factor Analysis
num_clusters = 4  # Number of clusters for CURE

cluster_labels, representative_points = integrated_model(data, n_components, num_clusters)

print("Cluster Labels:", cluster_labels)
print("Representative Points:\n", representative_points)
