# Supplementary material for: Spatial distribution characteristics and accessibility analysis in the Weibei Imperial Mausoleum Protection Zone under the hierarchical clustering algorithm
Source: PLoS One. 2025 May 8;20(5):e0321847. doi: 10.1371/journal.pone.0321847 (PMC12061419; doi:10.1371/journal.pone.0321847)
Supplement: S1 File — The relevant data and code in the manuscript can be found in the supporting information “Data&Code” file. (ZIP) [file pone.0321847.s001.zip › Data.xlsx]

## Sheet: Default Dataset (29)
Fig 5
K	GVF								Fig 7
	Distribution	Density	Land use	Scale	Shape	Cultural heritage			Level	Contour coefficient
1	0.00298994	0.00298994	0.00302902	0.00601896	0.00301599	0.00304205				The proposed algorithm	Zerouali et al.	K-means	KDE
2	0.595316	0.550285	0.454216	0.499261	0.517291	0.427242			Distribution	0.63	0.6	0.54	0.35
3	0.776178	0.743126	0.650008	0.710093	0.683067	0.60798			Density	0.62	0.57	0.52	0.21
4	0.869902	0.818865	0.755828	0.794828	0.764746	0.71081			Land use	0.59	0.55	0.51	0.37
5	0.912647	0.870605	0.80454	0.843618	0.813562	0.77455			Scale	0.52	0.56	0.47	0.26
6	0.931316	0.895294	0.836788	0.892265	0.850249	0.817217			Shape	0.54	0.53	0.49	0.16
7	0.946943	0.910895	0.861242	0.916822	0.886832	0.865798			Cultural heritage	0.56	0.54	0.48	0.19
8	0.959659	0.944657	0.883031	0.935596	0.896531	0.92062
9	0.98137	0.969319	0.919809	0.960336	0.924288	0.960336
10	0.997036	0.987975	0.954943	0.969918	0.96698	0.975989
Fig 6
K	SSE
	Distribution	Density	Land use	Scale	Shape	Cultural heritage
1	0.666039	0.80196	0.744239	0.580389	0.775888	0.608315			Fig 8
2	0.439014	0.567491	0.496749	0.362687	0.530253	0.399918			Level	Number of grid points
3	0.327427	0.444715	0.388846	0.254813	0.413055	0.288324				06:00:00	14:00:00	20:00:00
4	0.288429	0.349873	0.310777	0.191626	0.33311	0.228872			Lowest	479.545	397.727	250
5	0.238274	0.301559	0.26432	0.163777	0.284803	0.189862			Medium low	90.9091	143.182	197.727
6	0.223493	0.270058	0.238398	0.147141	0.257026	0.176914			Lower	129.545	252.273	334.091
7	0.184505	0.22362	0.203141	0.123043	0.219889	0.154671			Higher	152.273	170.455	188.636
8	0.179022	0.201355	0.182756	0.113804	0.212511	0.143587			Medium high	227.273	156.818	152.273
9	0.141878	0.182828	0.138194	0.100902	0.193973	0.115792			Highest	329.545	261.364	290.909
10	0.134536	0.162455	0.128954	0.0898511	0.162444	0.110312
11	0.123453	0.145819	0.123467	0.0787858	0.142084	0.101087
12	0.108668	0.125452	0.114256	0.069575	0.123579	0.0863124
13	0.0976131	0.112529	0.097595	0.0659638	0.118088	0.0771341
14	0.0940055	0.107019	0.0884204	0.0641999	0.0995835	0.0791118			Fig 9
15	0.0847766	0.10711	0.0847839	0.0624468	0.0978159	0.0698937			Level	Number of grid points
16	0.073715	0.0960629	0.0848998	0.0625338	0.0923249	0.070006				06:00:00	14:00:00	20:00:00
17	0.0775434	0.0924408	0.0812705	0.0570609	0.0849831	0.0682167			Lowest	515.909	363.636	327.273
18	0.0703247	0.0889456	0.0777752	0.0647178	0.0796116	0.0647178			Medium low	56.8182	111.364	134.091
									Lower	100	261.364	268.182
									Higher	81.8182	165.909	150
									Medium high	154.545	100	113.636
									Highest	318.182	218.182	186.364
									Fig 10
										Lowest	Medium low	Lower	Higher	Medium high	Highest
									Lowest	587	106	62	73	75	68
									Medium low	100	352	297	104	59	51
									Lower	42	88	324	206	115	46
									Higher	27	51	121	365	132	105
									Medium high	35	24	53	112	384	216
									Highest	32	29	38	48	137	479
0.559984
0.651011
0.765958
0.887373
0.99574
0
0.129232
0.222115
0.343367
0.456027
0.560056
0.648888
0.776751
0.889464
0.99572
